# Supplementary material for: Alternatives in Education—Rat and Mouse Simulators Evaluated from Course Trainers’ and Supervisors’ Perspective
Source: Animals (Basel). 2021 Jun 22;11(7):1848. doi: 10.3390/ani11071848 (PMC8300107; doi:10.3390/ani11071848)
Supplement: Supplementary file 1 [file animals-11-01848-s001.zip]

Archive with 2 entries (2 files):
- Supplementary material_proofedmerged_21.06.21.pdf
- Table S1_proofedmerged_21.06.21.pdf
